# Supplementary material for: Medicinal Plant Leaf Extract From Sage and Lemon Verbena Promotes Intestinal Immunity and Barrier Function in Gilthead Seabream (Sparus aurata)
Source: Front Immunol. 2021 May 14;12:670279. doi: 10.3389/fimmu.2021.670279 (PMC8160519; doi:10.3389/fimmu.2021.670279)
Supplement: Supplementary file 1 [file DataSheet_1.xlsx]

## Sheet: Supp. Table 1
Supplementary Table 1 – Summary of the differentially expressed genes (DEGs) obtained from the microarray-based transcriptomic analysis for the intestine of juvenile gilthead seabream fed 0.1% MPLE supplemented diet. Table lists the DEGs descriptions and their corresponding acronyms, Fold Change (FC), gene regulation (up or down), and P-value. N/A defines the gene description for unknown genes.
Gene description	Gene Acronym	FC	Regulation	P-value
Unknown gene	n/a	2.93627	up	0.0396013
Unknown gene	n/a	2.75588	up	0.0399482
CYLD Lysine 63 Deubiquitinase	cyld	2.37406	up	0.0270741
ADP Ribosylation Factor 4	arf4	2.13373	up	0.0399048
Solute carrier family 35, member B3	slc35b3	2.13256	up	0.0484406
Unknown gene	n/a	2.09361	up	0.0389444
Unknown gene	n/a	2.05533	up	0.0452731
Unknown gene	n/a	2.04861	up	0.022191
Unknown gene	n/a	2.02041	up	0.00493559
Unknown gene	n/a	1.96964	up	0.0210403
Kinesin-like protein KIF27	kif27	1.96921	up	0.042576
Unknown gene	n/a	1.96311	up	0.0198932
Unknown gene	n/a	1.93588	up	0.010329
Carbonic Anhydrase 1	ca1	1.89636	up	0.0143902
RAP1 GTPase Activating Protein	rap1gap	1.88473	up	0.0173736
Unknown gene	n/a	1.8437	up	0.0443425
Unknown gene	n/a	1.83368	up	0.0297277
Aquarius Intron-Binding Spliceosomal Factor	aqr	1.81878	up	0.0337317
Unknown gene	n/a	1.80863	up	0.0279496
Unknown gene	n/a	1.78403	up	0.0319882
Spondin-2	spon2	1.76229	up	0.01553
Unknown gene	n/a	1.72291	up	0.0304377
Catenin Beta 1	ctnnb1	1.71647	up	0.0375559
Glucose-Fructose Oxidoreductase Domain Containing 1	gfod1	1.69777	up	0.0124417
Adaptor Related Protein Complex 1 Subunit Mu 2	ap1m2	1.65743	up	0.0286681
CutC Copper Transporter	cutc	1.65522	up	0.0232043
Unknown gene	n/a	1.65147	up	0.0165633
RAB, Member Of RAS Oncogene Family Like 3	rabl3	1.64341	up	0.00471689
Unknown gene	n/a	1.64058	up	0.0038864
Actinin Alpha 4	actn4	1.63107	up	0.0217641
Sphingolipid Transporter 1 (Putative)	spns1	1.61392	up	0.0338783
Solute Carrier Family 6 Member 13	slc6a13	1.60908	up	0.0218473
similar to: Lemur Tyrosine Kinase 2	lmtk2	1.60762	up	0.0381724
Sterol Carrier Protein 2	scp2	1.60122	up	0.0263013
Prolyl Endopeptidase	prep	1.59584	up	0.0385485
Unknown gene	n/a	1.59304	up	0.0123021
DExD-Box Helicase 39A	ddx39a	1.58993	up	0.00249269
Prohibitin 2	phb2	1.58837	up	0.0255443
Proteasome 26S Subunit, Non-ATPase 1	psmd1	1.58171	up	0.0147684
Unknown gene	n/a	1.57844	up	0.030075
WD Repeat Domain 3	wdr3	1.57611	up	0.00703344
Ubiquitin Like Modifier Activating Enzyme 1	uba1	1.56984	up	0.0203072
Cadherin 26	cdh26	1.56949	up	0.0357283
Unknown gene	n/a	1.56565	up	0.0440184
OCIA Domain Containing 1	ociad1	1.55295	up	0.0255528
Pyroglutamyl-Peptidase I	pgpep1	1.54993	up	0.00379208
Chitinase 3 Like 1	chi3l1	1.54936	up	0.0458552
Pelota MRNA Surveillance And Ribosome Rescue Factor	pelo	1.54447	up	0.022051
Unknown gene	n/a	1.54141	up	0.021545
Solute Carrier Family 23 Member 1	slc23a1	1.54122	up	0.00689703
Proteasome 26S Subunit, Non-ATPase 5	psmd5	1.53719	up	0.0406688
DNA Ligase 4	lig4	1.53639	up	0.0195623
Unknown gene	n/a	1.53517	up	0.0359713
Unknown gene	n/a	1.52734	up	2.32188e-05
Replication Termination Factor 2	rtfdc1	1.52451	up	0.0192227
Metaxin-1	mtx1	1.52394	up	0.0383709
Unknown gene	n/a	1.52312	up	0.012705
Unknown gene	n/a	1.51659	up	0.0107143
Unknown gene	n/a	1.51656	up	0.0116887
N-Methylpurine DNA Glycosylase	mpg	1.51323	up	0.0189541
Unknown gene	n/a	1.51188	up	0.0390386
Unknown gene	n/a	1.50621	up	0.00257487
Nucleophosmin 1	npm1	1.50582	up	0.0491713
Unknown gene	n/a	1.50499	up	0.0484535
Unknown gene	n/a	1.50446	up	0.00529897
Mitochondrially Encoded NADH:Ubiquinone Oxidoreductase Core Subunit 2	mt-nd2	1.50278	up	0.0192942
Unknown gene	n/a	1.50032	up	0.0275324
Unknown gene	n/a	1.49672	up	0.0403709
THO Complex 7	thoc7	1.49044	up	0.037597
Peptidyl-TRNA Hydrolase Domain Containing 1	ptrhd1	1.48311	up	0.00113061
Unknown gene	n/a	1.48183	up	0.045768
Dynamin 1 Like	dnm1l	1.47899	up	0.0195729
Unknown gene	n/a	1.47631	up	0.0409922
Erythrocyte Membrane Protein Band 4.1	epb41	1.47568	up	0.0317696
Glycolipid Transfer Protein	gltp	1.4747	up	0.0225587
Unknown gene	n/a	1.47233	up	0.00394129
Caspase 8	casp8	1.47205	up	0.00365445
BRO1 Domain And CAAX Motif Containing	brox	1.47034	up	0.0233556
Dual Specificity Phosphatase 5	dusp5	1.47004	up	0.047981
RAD23 Homolog A, Nucleotide Excision Repair Protein	rad23a	1.46816	up	0.00413797
Cytochrome C1	cyc1	1.46471	up	0.00596004
Peroxisomal Biogenesis Factor 16	pex16	1.46358	up	0.0152419
Mitochondrial Ribosome Recycling Factor	mrrf	1.46223	up	0.0190819
SURF1, Cytochrome C Oxidase Assembly Factor	surf1	1.46205	up	0.0308987
Glucosaminyl (N-Acetyl) Transferase Family Member 7	gcnt7	1.4595	up	0.0116289
Galectin 8	lgals8	1.45912	up	0.0156235
Mesoderm Specific Transcript	mest	1.44927	up	0.0190673
Unknown gene	n/a	1.44518	up	0.00808153
Voltage Dependent Anion Channel 1	vdac1	1.43435	up	0.014059
Unknown gene	n/a	1.43179	up	0.0282819
Solute Carrier Family 25 Member 11	slc25a11	1.43056	up	0.0309032
Unknown gene	n/a	1.42965	up	0.0291157
Unknown gene	n/a	1.42887	up	0.0251837
Prostaglandin E Synthase 3	ptges3	1.42042	up	0.00945618
Pre-MRNA Processing Factor 18	prpf18	1.42027	up	0.0199358
Carboxymethylenebutenolidase Homolog	cmbl	1.41909	up	0.00791811
Nucleolin	ncl	1.41793	up	0.0302685
5-Aminoimidazole-4-Carboxamide Ribonucleotide Formyltransferase/IMP Cyclohydrolase	atic	1.41704	up	0.0498671
Unknown gene	n/a	1.41482	up	0.0214526
G-Patch Domain Containing 4	gpatch4	1.41417	up	0.0367597
Sequestosome 1	sqstm1	1.41307	up	0.0314151
Unknown gene	n/a	1.40916	up	0.0433453
Cornichon Family AMPA Receptor Auxiliary Protein 4	cnih4	1.40794	up	0.00181
Proteasome Subunit Beta 5	psmb5	1.40759	up	0.0199146
Unknown gene	n/a	1.40622	up	0.00331929
Unknown gene	n/a	1.40483	up	0.0452543
Thrombospondin 1	thbs1	1.40343	up	0.0231033
Solute Carrier Family 35 Member A1	slc35a1	1.40199	up	0.0462606
Unknown gene	n/a	1.3995	up	0.0440009
Lipase A, Lysosomal Acid Type	lipa	1.38425	up	0.0144154
Yip1 Domain Family Member 4	yipf4	1.3825	up	0.00497611
Unknown gene	n/a	1.38095	up	0.0290444
DnaJ Heat Shock Protein Family (Hsp40) Member C11	dnajc11	1.38015	up	0.0121299
Deoxyribose-Phosphate Aldolase	dera	1.37977	up	0.0249906
Unknown gene	n/a	1.37676	up	0.0282254
Unknown gene	n/a	1.37252	up	0.0262973
Unknown gene	n/a	1.36941	up	0.0382754
Unknown gene	n/a	1.36807	up	0.047601
BUD23, RRNA Methyltransferase And Ribosome Maturation Factor	wbscr22	1.36747	up	0.0291287
SAC1 Like Phosphatidylinositide Phosphatase	sacm1l	1.36361	up	0.0469545
CTD Nuclear Envelope Phosphatase 1 Regulatory Subunit 1	cnep1r1	1.36124	up	0.00854217
Unknown gene	n/a	1.35925	up	0.0447932
Unknown gene	n/a	1.35857	up	0.0287277
BCAS2, Pre-MRNA Processing Factor	bcas2	1.35784	up	0.0126585
Methyl-CpG Binding Domain 4, DNA Glycosylase	mbd4	1.35744	up	0.00383816
Solute Carrier Family 25 Member 20	slc25a20	1.35716	up	0.0245619
Unknown gene	n/a	1.35513	up	0.0284838
Unknown gene	n/a	1.3544	up	0.038998
Poly(ADP-Ribose) Polymerase 2	parp2	1.35373	up	0.0371349
ATP Synthase Mitochondrial F1 Complex Assembly Factor 1	atpaf1	1.35292	up	0.0231766
Exocyst Complex Component 3	exoc3	1.34581	up	0.000801559
Chromosome 1 Open Reading Frame 50	c1orf50	1.34246	up	0.0171389
KH RNA Binding Domain Containing, Signal Transduction Associated 1	khdrbs1	1.34234	up	0.0065038
Unknown gene	n/a	1.33918	up	0.044325
TRNA Methyltransferase 11 Homolog	trmt11	1.33703	up	0.0379177
Unknown gene	n/a	1.33694	up	0.035028
Zinc And Ring Finger 3	znrf3	1.33614	up	0.0381848
Ring Finger Protein 113A	rnf113a	1.33558	up	0.0262196
Unknown gene	n/a	1.33181	up	0.0237428
Phosphatidylinositol 4-Kinase Type 2 Alpha	pi4k2a	1.33011	up	0.00441676
Translocase Of Inner Mitochondrial Membrane 44	timm44	1.33003	up	0.0122008
Methylcrotonoyl-CoA Carboxylase 2	mccc2	1.32998	up	0.0449885
Unknown gene	n/a	1.32852	up	0.0205227
Unknown gene	n/a	1.32639	up	0.034388
Sjogren Syndrome Antigen B	ssb	1.32529	up	0.0212939
Unknown gene	n/a	1.32497	up	0.0137361
Syntaxin 16	stx16	1.32387	up	0.0197455
Unknown gene	n/a	1.32222	up	0.0306873
RAP1B, Member Of RAS Oncogene Family	rap1b	1.32129	up	0.00357963
Defective In Cullin Neddylation 1 Domain Containing 1	dcun1d1	1.32008	up	0.0469417
Sorcin	sri	1.3193	up	0.0379357
Unknown gene	n/a	1.31919	up	0.0455775
ATP Synthase Mitochondrial F1 Complex Assembly Factor 2	atpaf2	1.31825	up	0.01585
Aldo-Keto Reductase Family 7 Member A3	akr7a2	1.31618	up	0.0360239
BTB Domain Containing 6	btbd6	1.31514	up	0.0462655
Unknown gene	n/a	1.31491	up	0.0300008
Unknown gene	n/a	1.31214	up	0.0284005
LIM Domain Binding 1	ldb1	1.3109	up	0.0185411
Cytidine/Uridine Monophosphate Kinase 1	cmpk1	1.30953	up	0.0164958
Chromosome 11 Open Reading Frame 58	c11orf58	1.30625	up	0.022233
Unknown gene	n/a	1.30618	up	0.0196779
Aminoadipate Aminotransferase	aadat	1.30575	up	0.0321074
Isovaleryl-CoA Dehydrogenase	ivd	1.30561	up	0.039321
Transmembrane Protein 80	tmem80	1.30077	up	0.04998
TRNA Methyltransferase 2 Homolog A	trmt2a	1.30029	up	0.0301876
Unknown gene	n/a	1.29682	up	0.0249729
Unknown gene	n/a	1.29643	up	0.0224803
Translocation Associated Membrane Protein 1	tram1	1.29596	up	0.0251542
Myosin-VIIa	myo7a	1.29134	up	0.00861059
Unknown gene	n/a	1.29129	up	0.0223003
Phosphatidylserine Decarboxylase	pisd	1.2912	up	0.0246131
NADH:Ubiquinone Oxidoreductase Subunit A8	ndufa8	1.2897	up	0.0137293
Unknown gene	n/a	1.28814	up	0.0392243
Unknown gene	n/a	1.28673	up	0.0321469
Unknown gene	n/a	1.285	up	0.0470016
DnaJ Heat Shock Protein Family (Hsp40) Member A2	dnaja2	1.28386	up	0.0163338
Unknown gene	n/a	1.28031	up	0.0487215
Kynurenine Aminotransferase 3	ccbl2	1.28028	up	0.0476415
F11 Receptor	f11r	1.27757	up	0.0337353
Signal Peptide Peptidase Like 2A	sppl2a	1.27738	up	0.00448573
Unknown gene	n/a	1.27713	up	0.0155304
Solute Carrier Family 35 Member B4	slc35b4	1.2767	up	0.0482625
Transmembrane Protein 147	tmem147	1.27396	up	0.0386485
Adenosine Kinase	adk	1.27238	up	0.028055
Unknown gene	n/a	1.27195	up	0.0207952
Unknown gene	n/a	1.26975	up	0.00639459
Unknown gene	n/a	1.26948	up	0.0206436
Beta-2-Microglobulin	b2m	1.26819	up	0.0112898
Heparan Sulfate 2-O-Sulfotransferase 1	hs2st1	1.26661	up	0.00482565
Unknown gene	n/a	1.26145	up	0.010214
Unknown gene	n/a	1.26076	up	0.0187384
Unknown gene	n/a	1.25893	up	0.0363336
Splicing Factor 3a Subunit 3	sf3a3	1.25597	up	0.00112131
COP9 Signalosome Subunit 4	cops4	1.25548	up	0.00112661
Mediator Complex Subunit 18	med18	1.25524	up	0.0333299
Unknown gene	n/a	1.25302	up	0.0441934
Cytochrome P450 Family 2 Subfamily J Member 2	cyp2j2	1.25244	up	0.042063
Unknown gene	n/a	1.25239	up	0.0185539
Phosphatidylinositol 3-Kinase Catalytic Subunit Type 3	pik3c3	1.25095	up	0.00103081
Oligosaccharyltransferase Complex Non-Catalytic Subunit	ostc	1.24432	up	0.0269768
Unknown gene	n/a	1.24391	up	0.0306357
Unknown gene	n/a	1.24257	up	0.018488
Nuclear Prelamin A Recognition Factor	narf	1.24176	up	0.0085563
Unknown gene	n/a	1.23938	up	0.041722
Coiled-coil domain-containing protein 124	ccdc124	1.23612	up	0.0368595
VHL Binding Protein 1	vbp1	1.23506	up	0.0451039
G Protein Subunit Beta 1 Like	gnb1l	1.23168	up	0.0255609
Ubiquitin Specific Peptidase 4	usp4	1.23143	up	0.0369084
Unknown gene	n/a	1.23137	up	0.0334003
Saccharopine Dehydrogenase (Putative)	sccpdh	1.22694	up	0.0322416
MDM2 Proto-Oncogene	mdm2	1.22669	up	0.00277001
MIER1 Transcriptional Regulator	mier1	1.22461	up	0.0156789
Unknown gene	n/a	1.2246	up	0.0499927
F-Box Protein 9	fbxo9	1.22216	up	0.0137401
Ras Homolog Family Member A	rhoa	1.22211	up	0.0471596
Unknown gene	n/a	1.22149	up	0.0471357
Ubiquitin Conjugating Enzyme E2 V1	ube2v1	1.22067	up	0.0079839
Transmembrane Protein 208	tmem208	1.21985	up	0.0190263
Unknown gene	n/a	1.21873	up	0.0171313
Unknown gene	n/a	1.21867	up	0.00896089
Yippee Like 5	ypel5	1.21697	up	0.0379594
Eukaryotic Translation Initiation Factor 2B Subunit Delta	eif2b4	1.21669	up	0.0282865
RNA Polymerase II Subunit G	polr2g	1.21314	up	0.00425621
Protein-Glucosylgalactosylhydroxylysine Glucosidase	athl1	1.21051	up	0.00918189
Phosphoglucomutase 3	pgm3	1.20763	up	0.0149815
Unknown gene	n/a	1.20732	up	0.00880044
fibroblast growth factor 18a	fgf18	1.20579	up	0.0411804
Unknown gene	n/a	1.20233	up	0.0368909
Unknown gene	n/a	1.2016	up	0.022702
Unknown gene	n/a	1.19982	up	0.0145249
Unknown gene	n/a	1.19928	up	0.0162141
Annexin A2	anxa2	1.19871	up	0.0371812
Unknown gene	n/a	1.19678	up	0.0109528
ADP Ribosylation Factor Like GTPase 16	arl16	1.19491	up	0.0385401
Unknown gene	n/a	1.19456	up	0.0499059
Pre-MRNA Processing Factor 40 Homolog A	prpf40a	1.19366	up	0.0143916
Unknown gene	n/a	1.1902	up	0.0163992
SH3 Domain Containing GRB2 Like, Endophilin B1	sh3glb1	1.1878	up	0.022294
Heat Shock Protein Family E (Hsp10) Member 1	hspe1	1.18734	up	0.00577245
Unknown gene	n/a	1.18351	up	0.0191305
Unknown gene	n/a	1.18336	up	0.0140852
Eukaryotic Translation Initiation Factor 1A Domain Containing	eif1ad	1.18203	up	0.000616361
Harbinger Transposase Derived 1	harbi1	1.18178	up	0.042747
Basic Leucine Zipper And W2 Domains 1	bzw1	1.18148	up	0.0271929
Eukaryotic Translation Initiation Factor 4A3	eif4a3	1.18093	up	0.0232306
Unknown gene	n/a	1.17937	up	0.00295591
Unknown gene	n/a	1.17816	up	0.0153404
Unknown gene	n/a	1.17706	up	0.0316013
Mechanistic Target Of Rapamycin Kinase	mtor	1.17571	up	0.0206384
YY1 Associated Factor 2	yaf2	1.17567	up	0.0299564
COP9 Signalosome Subunit 9	myeov2	1.17332	up	0.00137869
Ring Finger Protein 139	rnf139	1.17329	up	0.0279448
Mitochondrial Calcium Uptake 1	micu1	1.16977	up	0.0486985
Unknown gene	n/a	1.16937	up	0.0462648
Serum Amyloid A Like 1	saal1	1.16765	up	0.0100497
Proteasome Subunit Beta 2	psmb2	1.16746	up	0.0231635
WW Domain Containing E3 Ubiquitin Protein Ligase 2	wwp2	1.167	up	0.00794756
transmembrane protein 135	tmem135	1.16672	up	0.0224162
Unknown gene	n/a	1.16612	up	0.0212063
Unknown gene	n/a	1.16576	up	0.00527231
Unknown gene	n/a	1.1646	up	0.0415562
Phosphoglycerate Kinase 1	pgk1	1.1638	up	0.0457853
Unknown gene	n/a	1.16222	up	0.0293806
LTO1, ABCE1 Maturation Factor	oraov1	1.16109	up	0.00784659
RNA Exonuclease 2	rexo2	1.1607	up	0.0366266
Glutathione S-Transferase Kappa 1	gstk1	1.15918	up	0.0107218
Unknown gene	n/a	1.15773	up	0.00584777
Unknown gene	n/a	1.14777	up	0.048715
Unknown gene	n/a	1.14725	up	0.00415204
Unknown gene	n/a	1.14722	up	0.0329289
Sorting nexin-9	snx9	1.14581	up	0.0273365
WASH Complex Subunit 4	washc4	1.14528	up	0.00696619
Unknown gene	n/a	1.14017	up	0.0463262
Transmembrane gamma-carboxyglutamic acid protein 4	prrg4	1.14006	up	0.0267723
Unknown gene	n/a	1.13768	up	0.0364619
Unknown gene	n/a	1.13291	up	0.0450255
Unknown gene	n/a	1.12869	up	0.0305771
Small Nuclear Ribonucleoprotein U5 Subunit 200	snrnp200	1.12639	up	0.0425572
Septin 2	sept2	1.12241	up	0.0206148
Vacuolar Protein Sorting 4 Homolog B	vps4b	1.12233	up	0.034112
RWD Domain Containing 1	rwdd1	1.12093	up	0.0210714
Transmembrane Protein 199	tmem199	1.11222	up	0.0234898
Ubiquitin Conjugating Enzyme E2 A	ube2a	1.10247	up	0.0390386
Unknown gene	n/a	1.09823	up	0.00333444
Mitochondrial Ribosomal Protein L30	mrpl30	1.09768	up	0.0262394
Unknown gene	n/a	-1.09394	down	0.0193434
Unknown gene	n/a	-1.10021	down	0.045642
Ubiquitin Conjugating Enzyme E2 G1	ube2g1	-1.10035	down	0.00127345
Unknown gene	n/a	-1.11369	down	0.0242918
thymine-DNA glycosylase	tdg	-1.11789	down	0.0408908
Unknown gene	n/a	-1.12018	down	0.0178587
cytoplasmic linker associated protein 2 [Danio rerio]	clasp2	-1.12091	down	0.0475501
Unknown gene	n/a	-1.12223	down	0.0465561
Unknown gene	n/a	-1.12228	down	0.00979745
Transmembrane protein 120A	tmem120a	-1.12406	down	0.0214289
Tubulin Tyrosine Ligase	ttl	-1.12582	down	0.0232793
Unknown gene	n/a	-1.12842	down	0.00789843
Glyceraldehyde-3-Phosphate Dehydrogenase	gapdh	-1.12844	down	0.0238031
Myosin Heavy Chain 9	myh9	-1.14141	down	0.0318579
esterase D	esd	-1.14453	down	0.0129624
Unknown gene	n/a	-1.1457	down	0.000835932
Unknown gene	n/a	-1.14676	down	0.0336815
Unknown gene	n/a	-1.14963	down	0.0441686
GCN1 General Control Of Amino-Acid Synthesis 1-Like 1 (Yeast)	gcn1l1	-1.14975	down	0.0154869
Unknown gene	n/a	-1.15414	down	0.043375
C-Type Lectin Domain Family 4 Member E	clec4e	-1.15421	down	0.0130533
Unknown gene	n/a	-1.1546	down	0.0408174
Unknown gene	n/a	-1.16337	down	0.0269808
Signal Recognition Particle 72	srp72	-1.16364	down	0.0139211
Unknown gene	n/a	-1.16896	down	0.0387713
Hook Microtubule Tethering Protein 1	hook1	-1.16901	down	0.0431866
Coagulation Factor X	f10	-1.16939	down	0.0368432
Profilin2	pfn2	-1.17694	down	0.0338883
Unknown gene	n/a	-1.18279	down	0.0113732
Unknown gene	n/a	-1.18281	down	0.0476161
Unknown gene	n/a	-1.18563	down	0.0274512
Unknown gene	n/a	-1.18839	down	0.0156187
Unknown gene	n/a	-1.19023	down	0.0465671
Unknown gene	n/a	-1.19213	down	0.042846
Ribosomal Protein L22	rpl22	-1.19295	down	0.00880288
Unknown gene	n/a	-1.1954	down	0.00848996
Unknown gene	n/a	-1.19739	down	0.00957498
Unknown gene	n/a	-1.20489	down	0.0078124
Unknown gene	n/a	-1.20684	down	0.0323089
Zinc Finger Protein 74	znf74	-1.20802	down	0.0232947
Growth Hormone 2	gh2	-1.20866	down	0.0394524
Zinc Finger CCHC-Type Containing 8	zcchc8	-1.21007	down	0.0211589
Ral Guanine Nucleotide Dissociation Stimulator	ralgds	-1.21104	down	0.0249732
Glia Maturation Factor Gamma	gmfg	-1.21156	down	0.00601997
Unknown gene	n/a	-1.21373	down	0.0262224
Unknown gene	n/a	-1.21528	down	0.0153879
Unknown gene	n/a	-1.21841	down	0.0348703
Unknown gene	n/a	-1.21887	down	0.031453
IFI30, Lysosomal Thiol Reductase	ifi30	-1.21904	down	0.002422
Unknown gene	n/a	-1.2223	down	0.00373527
Unknown gene	n/a	-1.22587	down	0.0360388
Unknown gene	n/a	-1.22844	down	0.0260633
Unknown gene	n/a	-1.23345	down	0.0490009
Calpain 1	capn1	-1.23513	down	0.0351303
Unknown gene	n/a	-1.23547	down	0.0171034
Tetraspanin-8	tspan8	-1.23567	down	0.0388977
Unknown gene	n/a	-1.23585	down	0.0488427
Unknown gene	n/a	-1.23647	down	0.0409628
Unknown gene	n/a	-1.23769	down	0.00790365
Radixin	rdx	-1.23844	down	0.00992463
SAMM50 Sorting And Assembly Machinery Component	samm50	-1.23848	down	0.00279056
Glycoprotein M6B	gpm6b	-1.24274	down	0.00947414
Unknown gene	n/a	-1.24582	down	0.026535
Unknown gene	n/a	-1.24687	down	0.00902282
NOP56 Ribonucleoprotein	nop56	-1.24765	down	0.033374
Unknown gene	n/a	-1.2516	down	0.048821
Unknown gene	n/a	-1.25645	down	0.018256
Kinesin Family Member 1A	kifc3	-1.25836	down	0.0472715
Insulin Like Growth Factor 2 MRNA Binding Protein 2	igf2bp2	-1.25859	down	0.00354187
Unknown gene	n/a	-1.26134	down	0.0283831
Unknown gene	n/a	-1.26208	down	0.000566679
Unknown gene	n/a	-1.26278	down	0.0475791
Unknown gene	n/a	-1.26387	down	0.0299238
Unknown gene	n/a	-1.26522	down	0.0242904
Unknown gene	n/a	-1.26631	down	0.0271804
Unknown gene	n/a	-1.27235	down	0.001447
RAB37, Member RAS Oncogene Family	rab37	-1.27249	down	0.0290773
Unknown gene	n/a	-1.27289	down	0.00368686
Unknown gene	n/a	-1.27466	down	0.0123154
Unknown gene	n/a	-1.28422	down	0.0418582
Unknown gene	n/a	-1.28629	down	0.000318092
Unknown gene	n/a	-1.28636	down	0.0308788
Unknown gene	n/a	-1.28711	down	0.0281796
Fermitin Family Member 3	fermt3	-1.28863	down	0.00084551
Unknown gene	n/a	-1.29261	down	0.0103669
Forkhead Box O3	foxo3	-1.29292	down	0.00195129
SH3 Domain Binding Glutamate Rich Protein Like 2	sh3bgrl2	-1.29315	down	0.0154212
Purine Rich Element Binding Protein A	pura	-1.29327	down	0.0106041
G Protein Subunit Gamma 5	gng5	-1.29696	down	0.0381411
Four And A Half LIM Domains 3	fhl3	-1.29722	down	0.00277216
Unknown gene	n/a	-1.2973	down	0.0431877
Alcohol Dehydrogenase 5 (Class III), Chi Polypeptide	adh5	-1.29895	down	0.0275816
Talin 1	tln1	-1.29919	down	0.0343831
Unknown gene	n/a	-1.30019	down	0.0372491
Unknown gene	n/a	-1.30145	down	0.0475882
Unknown gene	n/a	-1.3106	down	0.0324497
Unknown gene	n/a	-1.31126	down	0.0496621
Unknown gene	n/a	-1.3114	down	0.0468446
Unknown gene	n/a	-1.31141	down	0.047925
Integrin Subunit Beta 2	itgb2	-1.31229	down	0.0169276
Ribosomal Protein L14	rpl14	-1.31367	down	0.0167421
NLR Family CARD Domain Containing 3	nlrc3	-1.3146	down	0.0199128
Unknown gene	n/a	-1.31597	down	0.0470726
Forkhead Box F2	foxf2	-1.31784	down	0.0454316
Thyroid Hormone Receptor Beta	thrb	-1.31865	down	0.0258066
CD82 Molecule	cd82	-1.3209	down	0.0143336
Unknown gene	n/a	-1.32149	down	0.00545973
Unknown gene	n/a	-1.32926	down	0.0245555
Unknown gene	n/a	-1.33055	down	0.0440748
Complement regulatory plasma protein	cfh	-1.33634	down	0.0327702
Kallikrein 1	klk1	-1.33784	down	0.0127817
RNA Binding Motif Single Stranded Interacting Protein 1	rbms1	-1.33854	down	0.00724552
Unknown gene	n/a	-1.34174	down	0.00659997
Unknown gene	n/a	-1.34416	down	0.0187239
Unknown gene	n/a	-1.34829	down	0.0348851
Unknown gene	n/a	-1.35016	down	0.0422939
Unknown gene	n/a	-1.35066	down	0.0432968
Unknown gene	n/a	-1.35077	down	0.026591
Unknown gene	n/a	-1.35559	down	0.0244438
DEAF1 Transcription Factor	deaf1	-1.35777	down	0.0212445
Fibulin 5	fbln5	-1.35953	down	0.0273714
Mannose Receptor C-Type 1	mrc1	-1.36401	down	0.0208808
Signal Transducer And Activator Of Transcription 3	stat3	-1.36747	down	0.000499795
Unknown gene	n/a	-1.36789	down	0.0131222
Unknown gene	n/a	-1.36905	down	0.0309459
Unknown gene	n/a	-1.37354	down	0.0391958
Unknown gene	n/a	-1.37675	down	0.00987683
BCL2, Apoptosis Regulator	bcl2	-1.3779	down	0.0382824
Unknown gene	n/a	-1.37913	down	0.00629588
Ubiquitin Specific Peptidase 7	usp7	-1.38521	down	0.0437655
Unknown gene	n/a	-1.38567	down	0.0107896
Unknown gene	n/a	-1.3989	down	0.0349666
Myelin Associated Glycoprotein	mag	-1.4022	down	0.009664
Unknown gene	n/a	-1.40425	down	0.00549974
Unknown gene	n/a	-1.40899	down	0.0350538
Unknown gene	n/a	-1.40992	down	0.0339057
Unknown gene	n/a	-1.41366	down	0.0415149
Unknown gene	n/a	-1.4158	down	0.0160856
Unknown gene	n/a	-1.41764	down	0.00611175
Insulin Like Growth Factor Binding Protein 5	igfbp5	-1.41836	down	0.0289894
Acyl-CoA Synthetase Short Chain Family Member 1	acss1	-1.42327	down	0.00746561
Unknown gene	n/a	-1.42385	down	0.00858907
Unknown gene	n/a	-1.4239	down	0.0264214
Unknown gene	n/a	-1.44468	down	0.0276416
Unknown gene	n/a	-1.44486	down	0.0368812
Golgi Associated, Gamma Adaptin Ear Containing, ARF Binding Protein 1	gga1	-1.44837	down	0.048073
Galectin 1	lgals1	-1.45185	down	0.0198928
Syntaxin 4	stx4	-1.45317	down	0.00192804
Unknown gene	n/a	-1.45375	down	0.0210891
Unknown gene	n/a	-1.45405	down	0.000179755
Ubiquitin Conjugating Enzyme E2 D2	ube2d2	-1.45743	down	0.0212882
TAP Binding Protein Like	tapbpl	-1.46063	down	0.0139015
Unknown gene	n/a	-1.461	down	0.022892
Unknown gene	n/a	-1.46248	down	0.0285176
Unknown gene	n/a	-1.46804	down	0.0200062
Unknown gene	n/a	-1.46996	down	0.022321
Unknown gene	n/a	-1.47071	down	0.0413224
Unknown gene	n/a	-1.4719	down	0.00639902
Unknown gene	n/a	-1.47782	down	0.0364581
Unknown gene	n/a	-1.47928	down	0.000945148
Unknown gene	n/a	-1.48224	down	0.0318533
Acyl-CoA desaturase	scd	-1.48273	down	0.0404841
Unknown gene	n/a	-1.48808	down	0.0230572
Unknown gene	n/a	-1.49836	down	0.0341585
Unknown gene	n/a	-1.50531	down	0.0137621
Unknown gene	n/a	-1.50554	down	0.0416507
Unknown gene	n/a	-1.5094	down	0.0486275
Neuroepithelial Cell Transforming 1	net1	-1.52159	down	0.00822732
Unknown gene	n/a	-1.53181	down	0.0383211
Unknown gene	n/a	-1.54156	down	0.0419786
Unknown gene	n/a	-1.54184	down	0.0279645
Pyrophosphatase (Inorganic) 1	ppa1	-1.54552	down	0.0188578
Unknown gene	n/a	-1.54846	down	0.0414346
Unknown gene	n/a	-1.55286	down	0.0163876
Unknown gene	n/a	-1.55902	down	0.0124183
Unknown gene	n/a	-1.56554	down	0.0393431
Complement C1q Like 1	c1ql1	-1.57257	down	0.000936431
Unknown gene	n/a	-1.57605	down	0.0407484
Tax1 Binding Protein 1	tax1bp1	-1.58123	down	0.0117635
Unknown gene	n/a	-1.58179	down	0.0470634
Lithognathus mormyrus clone lmos8p01c10 mRNA sequence		-1.58929	down	0.0120126
Unknown gene	n/a	-1.59538	down	0.0434666
Unknown gene	n/a	-1.59681	down	0.00571117
Unknown gene	n/a	-1.59842	down	0.0498733
H3 Histone Family Member 3A	h3f3a	-1.59929	down	0.0418326
Unknown gene	n/a	-1.60268	down	0.0453021
Unknown gene	n/a	-1.6062	down	0.0464711
Unknown gene	n/a	-1.6113	down	0.0391699
Unknown gene	n/a	-1.63144	down	0.00220452
Unknown gene	n/a	-1.63397	down	0.0435917
Unknown gene	n/a	-1.63563	down	0.0364551
Unknown gene	n/a	-1.6494	down	0.0252542
Unknown gene	n/a	-1.6547	down	0.0497131
ZFP36 Ring Finger Protein Like 2	zfp36l2	-1.65531	down	0.0327103
Calpain 3	capn3	-1.66836	down	0.0264129
Unknown gene	n/a	-1.69374	down	0.0379756
Unknown gene	n/a	-1.69881	down	0.0313937
Interferon Induced Transmembrane Protein 1	ifitm1	-1.73638	down	0.00103975
Unknown gene	n/a	-1.74516	down	0.0331126
Unknown gene	n/a	-1.77871	down	0.0133237
Telomerase Reverse Transcriptase	tert	-1.81411	down	0.01021
Unknown gene	n/a	-1.88293	down	0.031239
Unknown gene	n/a	-1.905	down	0.0468831
Unknown gene	n/a	-1.91036	down	0.0232783
Unknown gene	n/a	-1.91817	down	0.000954499
Unknown gene	n/a	-1.9183	down	0.0474638
Unknown gene	n/a	-2.08553	down	0.0269678
Unknown gene	n/a	-2.13443	down	0.0410272
Unknown gene	n/a	-2.24605	down	0.048473
Unknown gene	n/a	-2.27943	down	0.0307227
Unknown gene	n/a	-2.2854	down	0.048246
Unknown gene	n/a	-2.31004	down	0.0387535
Unknown gene	n/a	-2.62158	down	0.0010248
Transmembrane P24 Trafficking Protein 9	tmed9	-2.65788	down	0.00417231
Unknown gene	n/a	-2.6837	down	0.047044
Unknown gene	n/a	-2.75837	down	0.041156
Unknown gene	n/a	-3.01038	down	0.0473226
Unknown gene	n/a	-3.01169	down	0.0182781
Unknown gene	n/a	-3.01363	down	0.00193517
Unknown gene	n/a	-3.18407	down	0.0297957
Unknown gene	n/a	-3.49199	down	0.0335944

## Sheet: Supp. Table 2
Supplementary Table 2 – Summary of the Gene Ontology (GO) terms obtained from the microarray-based enrichment analysis for the intestine of juvenile gilthead seabream fed 0.1% MPLE supplemented diet. Table lists the GOs term identificator (GO-term), GO description, the observed and background differentially expressed genes (DEGs) count, false discovery rate, and gene acronyms included.
Biological Process (GO)
GO-term	term description	observed gene count	background gene count	false discovery rate	acronyms detail
GO:0008104	protein localization	55	1966	5.11e-05	actn4	anxa2	ap1m2	arf4	capn3	chi3l1	clasp2	cnep1r1	cnih4	ctnnb1	ddx39a	eif4a3	exoc3	f11r	fbln5	gga1	gpm6b	gstk1	hook1	itgb2	kiaa1033	lmtk2	mdm2	mtx1	myeov2	myh9	myo7a	npm1	pex16	phb2	pik3c3	rab37	rdx	rpl14	rpl22	samm50	scp2	sh3glb1	snx9	sqstm1	sri	srp72	ssb	stat3	stx16
GO:0033036	macromolecule localization	60	2268	5.11e-05	actn4	anxa2	ap1m2	arf4	capn3	chi3l1	clasp2	cnep1r1	cnih4	ctnnb1	ddx39a	eif4a3	exoc3	f11r	fbln5	gga1	gltp	gpm6b	gstk1	hook1	igf2bp2	itgb2	kiaa1033	lmtk2	mdm2	mtx1	myeov2	myh9	myo7a	npm1	pex16	phb2	pik3c3	prpf18	rab37	rdx	rpl14	rpl22	samm50	scp2	sh3glb1	slc25a20	snx9	spns1	sqstm1
GO:0070727	cellular macromolecule localization	43	1374	5.11e-05	anxa2	ap1m2	arf4	capn3	clasp2	cnep1r1	ctnnb1	ddx39a	eif4a3	exoc3	f11r	fbln5	gga1	gstk1	itgb2	mdm2	mtx1	myo7a	npm1	pex16	phb2	pik3c3	prpf18	rab37	rdx	rpl14	rpl22	samm50	scp2	sh3glb1	snx9	srp72	ssb	stat3	stx16	stx4	tert	thoc7	timm44	tln1	tram1	ube2d2	usp4
GO:0051641	cellular localization	57	2180	6.57e-05	actn4	anxa2	ap1m2	arf4	capn3	clasp2	cnep1r1	cnih4	ctnnb1	cyc1	ddx39a	dnm1l	eif4a3	exoc3	f10	f11r	fbln5	gga1	gstk1	hook1	itgb2	kiaa1033	lmtk2	mdm2	mtx1	myh9	myo7a	npm1	pex16	phb2	pik3c3	prpf18	rab37	rdx	rpl14	rpl22	samm50	scp2	sh3glb1	slc25a20	snx9	sqstm1	sri	srp72	ssb
GO:0034613	cellular protein localization	42	1367	6.71e-05	anxa2	ap1m2	arf4	capn3	clasp2	cnep1r1	ctnnb1	ddx39a	eif4a3	exoc3	f11r	fbln5	gga1	gstk1	itgb2	mdm2	mtx1	myo7a	npm1	pex16	phb2	pik3c3	rab37	rdx	rpl14	rpl22	samm50	scp2	sh3glb1	snx9	srp72	ssb	stat3	stx16	stx4	tert	thoc7	timm44	tln1	tram1	ube2d2	usp4
GO:1901575	organic substance catabolic process	46	1609	9.54e-05	aadat	adh5	anxa2	btbd6	capn1	casp8	cyld	dera	eif4a3	esd	fbxo9	gapdh	ivd	lipa	man2b1	mbd4	mccc2	mdm2	mtor	pelo	pgk1	polr2g	prpf18	psmb2	psmb5	psmd1	rad23a	rnf139	rpl14	rpl22	scp2	sh3glb1	sqstm1	ssb	tdg	tmem199	uba1	ube2a	ube2d2	ube2g1	usp4	usp7	vps4b	wwp2	zfp36l2
GO:0009056	catabolic process	50	1859	0.00013	aadat	adh5	anxa2	btbd6	capn1	casp8	cyld	dera	eif4a3	esd	fbxo9	gapdh	ivd	lgals8	lipa	man2b1	mbd4	mccc2	mdm2	mtor	pelo	pgk1	pik3c3	polr2g	prpf18	psmb2	psmb5	psmd1	rad23a	rnf139	rpl14	rpl22	scp2	sh3glb1	sqstm1	ssb	tdg	tmem199	tmem208	uba1	ube2a	ube2d2	ube2g1	usp4	usp7
GO:0006417	regulation of translation	18	327	0.00014	eif2b4	eif4a3	foxo3	gapdh	gcn1l1	igf2bp2	igfbp5	khdrbs1	mtor	ncl	npm1	polr2g	pura	rhoa	rnf139	stat3	thbs1	zfp36l2
GO:0008152	metabolic process	159	9569	0.00014	aadat	acss1	adh5	adk	akr7a2	anxa2	aqr	arf4	athl1	atic	b2m	bcas2	bcl2	btbd6	bzw1	ca1	capn1	capn3	casp8	ccbl2	cfh	chi3l1	cmbl	cmpk1	cnep1r1	cops4	ctnnb1	cyc1	cyld	cyp2j2	dcun1d1	ddx39a	deaf1	dera	dusp5	eif1ad	eif2b4	eif4a3	esd	f10	fbxo9	fgf18	foxf2	foxo3	gapdh
GO:0009057	macromolecule catabolic process	33	970	0.00014	anxa2	btbd6	capn1	casp8	cyld	eif4a3	fbxo9	mdm2	mtor	pelo	polr2g	prpf18	psmb2	psmb5	psmd1	rad23a	rnf139	rpl14	rpl22	sh3glb1	sqstm1	ssb	tmem199	uba1	ube2a	ube2d2	ube2g1	usp4	usp7	vps4b	wwp2	zfp36l2	znrf3
GO:0044248	cellular catabolic process	46	1646	0.00014	aadat	adh5	btbd6	capn1	casp8	cyld	dera	eif4a3	esd	fbxo9	gapdh	ivd	lgals8	mbd4	mccc2	mdm2	pelo	pgk1	pik3c3	polr2g	prpf18	psmb2	psmb5	psmd1	rad23a	rnf139	rpl14	rpl22	scp2	sh3glb1	sqstm1	ssb	tdg	tmem199	tmem208	uba1	ube2a	ube2d2	ube2g1	usp4	usp7	vdac1	vps4b	wwp2	zfp36l2
GO:0044265	cellular macromolecule catabolic process	29	842	0.00037	btbd6	casp8	cyld	eif4a3	fbxo9	mdm2	pelo	polr2g	prpf18	psmb2	psmb5	psmd1	rad23a	rnf139	rpl14	rpl22	sqstm1	ssb	tmem199	uba1	ube2a	ube2d2	ube2g1	usp4	usp7	vps4b	wwp2	zfp36l2	znrf3
GO:0044403	symbiont process	25	650	0.00037	anxa2	ap1m2	b2m	casp8	cfh	ctnnb1	f11r	gapdh	lig4	mdm2	mrc1	npm1	psmb2	psmb5	rad23a	rhoa	ssb	stat3	thoc7	tln1	tram1	usp7	vdac1	vps4b	wwp2
GO:0051234	establishment of localization	86	4248	0.00037	actn4	anxa2	ap1m2	arf4	b2m	bcl2	ca1	capn1	casp8	chi3l1	clasp2	cnih4	ctnnb1	cutc	cyc1	ddx39a	dera	dnm1l	eif4a3	exoc3	f10	f11r	fbln5	fermt3	gga1	gltp	gmfg	gpm6b	gstk1	hook1	igf2bp2	itgb2	kiaa1033	lmtk2	man2b1	mdm2	micu1	mrc1	mtx1	myh9	myo7a	npm1	pex16	phb2	pi4k2a
GO:0030217	T cell differentiation	11	131	0.00043	b2m	bcl2	clec4e	ctnnb1	cyld	lig4	mtor	rhoa	rpl22	stat3	zfp36l2
GO:0042110	T cell activation	14	225	0.00043	b2m	bcl2	casp8	clec4e	ctnnb1	cyld	lig4	mtor	myh9	nlrc3	rhoa	rpl22	stat3	zfp36l2
GO:0071704	organic substance metabolic process	151	9135	0.00043	aadat	acss1	adh5	adk	akr7a2	anxa2	aqr	arf4	athl1	atic	b2m	bcas2	bcl2	btbd6	bzw1	capn1	capn3	casp8	ccbl2	cfh	chi3l1	cmpk1	cnep1r1	cops4	ctnnb1	cyc1	cyld	cyp2j2	dcun1d1	ddx39a	deaf1	dera	dusp5	eif1ad	eif2b4	eif4a3	esd	f10	fbxo9	fgf18	foxf2	foxo3	gapdh	gcn1l1	gcnt7
GO:0006810	transport	83	4130	0.00053	actn4	anxa2	ap1m2	arf4	b2m	bcl2	ca1	capn1	casp8	chi3l1	clasp2	cnih4	ctnnb1	cutc	cyc1	ddx39a	dera	dnm1l	eif4a3	exoc3	f10	f11r	fbln5	fermt3	gga1	gltp	gmfg	gpm6b	gstk1	hook1	igf2bp2	itgb2	kiaa1033	lmtk2	man2b1	micu1	mrc1	mtx1	myh9	myo7a	npm1	pex16	phb2	pi4k2a	pik3c3
GO:0046907	intracellular transport	39	1390	0.00053	actn4	ap1m2	arf4	cnih4	ctnnb1	cyc1	ddx39a	dnm1l	eif4a3	f10	gga1	gstk1	hook1	kiaa1033	lmtk2	mtx1	myo7a	npm1	pex16	phb2	pik3c3	rpl14	rpl22	samm50	scp2	slc25a20	snx9	sqstm1	srp72	ssb	stat3	stx16	stx4	thoc7	timm44	tmed9	tram1	ube2d2	vps4b
GO:0044238	primary metabolic process	146	8808	0.00055	aadat	acss1	adh5	adk	akr7a2	anxa2	aqr	arf4	athl1	atic	b2m	bcas2	bcl2	btbd6	bzw1	capn1	capn3	casp8	ccbl2	cfh	chi3l1	cmpk1	cnep1r1	cops4	ctnnb1	cyc1	cyld	cyp2j2	dcun1d1	ddx39a	deaf1	dera	dusp5	eif1ad	eif2b4	eif4a3	f10	fbxo9	fgf18	foxf2	foxo3	gapdh	gcn1l1	gcnt7	gga1
GO:0045184	establishment of protein localization	40	1467	0.0006	actn4	ap1m2	arf4	chi3l1	cnih4	ddx39a	eif4a3	exoc3	gga1	gpm6b	gstk1	hook1	kiaa1033	lmtk2	mdm2	mtx1	myh9	myo7a	npm1	pex16	phb2	rab37	rdx	rpl14	rpl22	samm50	scp2	snx9	srp72	ssb	stat3	stx16	stx4	tert	thoc7	timm44	tmed9	tram1	ube2d2	vps4b
GO:0071705	nitrogen compound transport	44	1690	0.0006	actn4	ap1m2	arf4	chi3l1	cnih4	ddx39a	eif4a3	exoc3	gga1	gpm6b	gstk1	hook1	igf2bp2	kiaa1033	lmtk2	mtx1	myh9	myo7a	npm1	pex16	phb2	rab37	rpl14	rpl22	samm50	scp2	slc23a1	slc25a20	slc35a1	slc35b3	slc35b4	slc6a13	snx9	srp72	ssb	stat3	stx16	stx4	thoc7	timm44	tmed9	tram1	ube2d2	vps4b
GO:0006508	proteolysis	35	1203	0.00065	btbd6	capn1	capn3	casp8	cops4	cyld	f10	fbxo9	klk1	mdm2	myh9	pgk1	pgpep1	pik3c3	prep	psmb2	psmb5	psmd1	psmd5	rad23a	rhoa	rnf139	sppl2a	sqstm1	sri	tmem208	uba1	ube2a	ube2d2	ube2g1	usp4	usp7	vps4b	wwp2	znrf3
GO:0010608	posttranscriptional regulation of gene expression	19	441	0.00076	eif2b4	eif4a3	foxo3	gapdh	gcn1l1	igf2bp2	igfbp5	khdrbs1	mtor	ncl	npm1	polr2g	pura	rhoa	rnf139	stat3	tert	thbs1	zfp36l2
GO:0030163	protein catabolic process	23	615	0.00076	anxa2	btbd6	casp8	cyld	fbxo9	mdm2	mtor	psmb2	psmb5	psmd1	rad23a	rnf139	sqstm1	tmem199	uba1	ube2a	ube2d2	ube2g1	usp4	usp7	vps4b	wwp2	znrf3
GO:0006807	nitrogen compound metabolic process	139	8349	0.00089	aadat	acss1	adh5	adk	akr7a2	anxa2	aqr	arf4	atic	b2m	bcas2	bcl2	btbd6	bzw1	capn1	capn3	casp8	ccbl2	cfh	cmpk1	cops4	ctnnb1	cyc1	cyld	dcun1d1	ddx39a	deaf1	dera	dusp5	eif1ad	eif2b4	eif4a3	esd	f10	fbxo9	fgf18	foxf2	foxo3	gapdh	gcn1l1	gcnt7	gga1	gltp	gmfg	gstk1
GO:0071840	cellular component organization or biogenesis	99	5342	0.00089	actn4	anxa2	arf4	atpaf1	atpaf2	bcl2	c1ql1	capn3	casp8	clasp2	cnep1r1	cops4	ctnnb1	cutc	cyld	dnajc11	dnm1l	eif4a3	epb41	f11r	fbln5	fermt3	fhl3	gapdh	gltp	gmfg	gpm6b	gstk1	h3f3a	hook1	itgb2	khdrbs1	kiaa1033	kif27	kifc3	ldb1	lig4	lipa	mag	mccc2	mdm2	micu1	mier1	mrpl30	mrrf
GO:0002360	T cell lineage commitment	5	19	0.0014	bcl2	cyld	mtor	rhoa	stat3
GO:0044257	cellular protein catabolic process	21	562	0.0016	btbd6	casp8	cyld	fbxo9	mdm2	psmb2	psmb5	psmd1	rad23a	rnf139	sqstm1	tmem199	uba1	ube2a	ube2d2	ube2g1	usp4	usp7	vps4b	wwp2	znrf3
GO:0002521	leukocyte differentiation	15	313	0.0017	anxa2	b2m	bcl2	casp8	clec4e	ctnnb1	cyld	lgals1	lig4	mtor	myh9	rhoa	rpl22	stat3	zfp36l2
GO:0009987	cellular process	210	14652	0.0017	aadat	acss1	actn4	adh5	adk	akr7a2	anxa2	ap1m2	aqr	arf4	atic	atpaf1	atpaf2	b2m	bcas2	bcl2	btbd6	bzw1	c1ql1	ca1	capn1	capn3	casp8	ccbl2	ccdc124	cd82	chi3l1	clasp2	clec4e	cmbl	cmpk1	cnep1r1	cops4	ctnnb1	cutc	cyc1	cyld	cyp2j2	dcun1d1	ddx39a	deaf1	dera	dnaja2	dnajc11	dnm1l
GO:0015031	protein transport	37	1391	0.0017	actn4	ap1m2	arf4	chi3l1	cnih4	ddx39a	eif4a3	exoc3	gga1	gpm6b	gstk1	hook1	kiaa1033	lmtk2	mtx1	myh9	myo7a	npm1	pex16	phb2	rab37	rpl14	rpl22	samm50	scp2	snx9	srp72	ssb	stat3	stx16	stx4	thoc7	timm44	tmed9	tram1	ube2d2	vps4b
GO:0016032	viral process	21	571	0.0017	ap1m2	b2m	casp8	cfh	f11r	lig4	mdm2	mrc1	npm1	psmb2	psmb5	rad23a	rhoa	ssb	stat3	tln1	tram1	usp7	vdac1	vps4b	wwp2
GO:0016043	cellular component organization	95	5163	0.0017	actn4	anxa2	arf4	atpaf1	atpaf2	bcl2	c1ql1	capn3	casp8	clasp2	cnep1r1	cops4	ctnnb1	cutc	cyld	dnajc11	dnm1l	epb41	f11r	fbln5	fermt3	fhl3	gapdh	gltp	gmfg	gpm6b	gstk1	h3f3a	hook1	itgb2	khdrbs1	kiaa1033	kif27	kifc3	ldb1	lig4	lipa	mag	mccc2	mdm2	micu1	mier1	mrpl30	mrrf	mt-nd2
GO:0051179	localization	96	5233	0.0017	actn4	anxa2	ap1m2	arf4	b2m	bcl2	ca1	capn1	capn3	casp8	chi3l1	clasp2	cnep1r1	cnih4	ctnnb1	cutc	cyc1	ddx39a	dera	dnm1l	eif4a3	exoc3	f10	f11r	fbln5	fermt3	gga1	gltp	gmfg	gpm6b	gstk1	hook1	igf2bp2	itgb2	kiaa1033	lgals8	lmtk2	mag	man2b1	mdm2	micu1	mrc1	mtx1	myeov2	myh9
GO:0051649	establishment of localization in cell	41	1616	0.0017	actn4	ap1m2	arf4	clasp2	cnih4	ctnnb1	cyc1	ddx39a	dnm1l	eif4a3	f10	gga1	gstk1	hook1	kiaa1033	lmtk2	mtx1	myh9	myo7a	npm1	pex16	phb2	pik3c3	rpl14	rpl22	samm50	scp2	slc25a20	snx9	sqstm1	srp72	ssb	stat3	stx16	stx4	thoc7	timm44	tmed9	tram1	ube2d2	vps4b
GO:0071702	organic substance transport	48	2040	0.0017	actn4	ap1m2	arf4	ca1	chi3l1	cnih4	ddx39a	eif4a3	exoc3	gga1	gltp	gpm6b	gstk1	hook1	igf2bp2	kiaa1033	lmtk2	mtx1	myh9	myo7a	npm1	pex16	phb2	rab37	rpl14	rpl22	samm50	scp2	slc23a1	slc25a11	slc25a20	slc35a1	slc35b3	slc35b4	slc6a13	snx9	spns1	srp72	ssb	stat3	stx16	stx4	thoc7	timm44	tmed9
GO:1901565	organonitrogen compound catabolic process	29	958	0.0017	aadat	anxa2	btbd6	casp8	cyld	dera	fbxo9	ivd	mbd4	mccc2	mdm2	mtor	psmb2	psmb5	psmd1	rad23a	rnf139	sqstm1	tdg	tmem199	uba1	ube2a	ube2d2	ube2g1	usp4	usp7	vps4b	wwp2	znrf3
GO:0016192	vesicle-mediated transport	42	1699	0.0018	actn4	anxa2	ap1m2	arf4	b2m	capn1	chi3l1	clasp2	cnih4	ctnnb1	dera	dnm1l	exoc3	f10	fermt3	gga1	gmfg	hook1	itgb2	kiaa1033	lmtk2	man2b1	mrc1	myh9	myo7a	pi4k2a	pik3c3	psmd1	rab37	rap1b	rhoa	sccpdh	snx9	spon2	sqstm1	stx16	stx4	thbs1	tln1	tmed9	vps4b	ypel5
GO:0046649	lymphocyte activation	16	358	0.0018	b2m	bcl2	casp8	clec4e	ctnnb1	cyld	itgb2	lgals1	lig4	mtor	myh9	nlrc3	rhoa	rpl22	stat3	zfp36l2
GO:0051603	proteolysis involved in cellular protein catabolic process	20	532	0.0018	btbd6	casp8	cyld	fbxo9	mdm2	psmb2	psmb5	psmd1	rad23a	rnf139	sqstm1	uba1	ube2a	ube2d2	ube2g1	usp4	usp7	vps4b	wwp2	znrf3
GO:0006950	response to stress	67	3267	0.0019	actn4	adh5	aqr	arf4	b2m	bcl2	capn3	casp8	cfh	chi3l1	clec4e	cops4	cyld	ddx39a	deaf1	dnaja2	dnm1l	eif2b4	f10	f11r	fbxo9	foxo3	gapdh	gcn1l1	h3f3a	hspe1	ifi30	ifitm1	itgb2	lgals1	lgals8	lig4	lipa	mbd4	mdm2	micu1	mpg	mrc1	mtor	net1	npm1	oraov1	parp2	pgk1	phb2
GO:0044085	cellular component biogenesis	56	2556	0.0019	actn4	anxa2	atpaf1	atpaf2	bcl2	capn3	casp8	clasp2	ctnnb1	cutc	cyld	dnm1l	eif4a3	epb41	f11r	fbln5	fermt3	gpm6b	h3f3a	khdrbs1	kif27	ldb1	mccc2	mdm2	micu1	mt-nd2	myo7a	ndufa8	nop56	npm1	pex16	pik3c3	prpf18	psmd5	ptges3	rdx	rhoa	rpl14	samm50	37500	sf3a3	sh3glb1	snrnp200	snx9	sqstm1
GO:1901564	organonitrogen compound metabolic process	96	5281	0.0019	aadat	acss1	adh5	adk	anxa2	arf4	atic	b2m	bcl2	btbd6	capn1	capn3	casp8	ccbl2	cfh	cmpk1	cops4	cyc1	cyld	dcun1d1	dera	dusp5	eif1ad	eif2b4	esd	f10	fbxo9	fgf18	gapdh	gcn1l1	gcnt7	gga1	gltp	gmfg	gstk1	h3f3a	hs2st1	igfbp5	ivd	klk1	ldb1	lgals1	lmtk2	man2b1	mbd4
GO:0017148	negative regulation of translation	9	117	0.0024	eif4a3	gapdh	igf2bp2	igfbp5	ncl	pura	rnf139	stat3	zfp36l2
GO:0045321	leukocyte activation	27	894	0.0024	anxa2	b2m	bcl2	capn1	casp8	chi3l1	clec4e	ctnnb1	cyld	dera	gmfg	itgb2	lgals1	lig4	man2b1	mtor	myh9	nlrc3	pi4k2a	psmd1	rab37	rap1b	rhoa	rpl22	stat3	ypel5	zfp36l2
GO:0006511	ubiquitin-dependent protein catabolic process	18	461	0.0025	btbd6	cyld	fbxo9	mdm2	psmb5	psmd1	rad23a	rnf139	sqstm1	uba1	ube2a	ube2d2	ube2g1	usp4	usp7	vps4b	wwp2	znrf3
GO:0030098	lymphocyte differentiation	12	226	0.0033	b2m	bcl2	clec4e	ctnnb1	cyld	lgals1	lig4	mtor	rhoa	rpl22	stat3	zfp36l2
GO:0002363	alpha-beta T cell lineage commitment	4	13	0.0036	bcl2	mtor	rhoa	stat3
GO:0043369	CD4-positive or CD8-positive, alpha-beta T cell lineage commitment	4	14	0.0046	bcl2	cyld	mtor	stat3
GO:0006996	organelle organization	63	3131	0.005	actn4	anxa2	atpaf1	bcl2	capn3	casp8	clasp2	cnep1r1	cops4	ctnnb1	dnajc11	dnm1l	epb41	f11r	fhl3	gapdh	gstk1	h3f3a	hook1	kiaa1033	kif27	kifc3	ldb1	lig4	mier1	mrrf	mt-nd2	mtx1	myh9	myo7a	ndufa8	npm1	pelo	pex16	pfn2	phb2	pi4k2a	pik3c3	prpf40a	ptges3	pura	rhoa	samm50	scp2	37500
GO:0065003	protein-containing complex assembly	37	1514	0.0057	anxa2	atpaf1	atpaf2	capn3	casp8	clasp2	ctnnb1	cutc	cyld	dnm1l	epb41	fermt3	h3f3a	khdrbs1	mccc2	mdm2	micu1	mt-nd2	ndufa8	npm1	prpf18	psmd5	ptges3	samm50	sf3a3	sh3glb1	snrnp200	snx9	sqstm1	stx4	surf1	tert	tln1	tmem120a	tmem199	usp4	vbp1
GO:0043933	protein-containing complex subunit organization	41	1770	0.007	anxa2	atpaf1	atpaf2	capn3	casp8	clasp2	ctnnb1	cutc	cyld	dnm1l	epb41	fermt3	h3f3a	khdrbs1	mccc2	mdm2	micu1	mrpl30	mrrf	mt-nd2	ndufa8	npm1	pelo	prpf18	psmd5	ptges3	samm50	sf3a3	sh3glb1	snrnp200	snx9	sqstm1	stx4	surf1	tert	tln1	tmem120a	tmem199	usp4	vbp1	vps4b
GO:0022607	cellular component assembly	50	2343	0.0081	actn4	anxa2	atpaf1	atpaf2	bcl2	capn3	casp8	clasp2	ctnnb1	cutc	cyld	dnm1l	epb41	f11r	fbln5	fermt3	gpm6b	h3f3a	khdrbs1	kif27	ldb1	mccc2	mdm2	micu1	mt-nd2	myo7a	ndufa8	npm1	pik3c3	prpf18	psmd5	ptges3	rdx	rhoa	samm50	37500	sf3a3	sh3glb1	snrnp200	snx9	sqstm1	stx4	surf1	tert	tln1
GO:0055086	nucleobase-containing small molecule metabolic process	21	662	0.0081	aadat	acss1	adk	atic	cmpk1	cyc1	dera	gapdh	mbd4	mccc2	mt-nd2	mtor	ndufa8	pgk1	pgm3	rexo2	rhoa	scd	slc35b3	surf1	tdg
GO:0044237	cellular metabolic process	139	8797	0.0082	aadat	acss1	adh5	adk	akr7a2	aqr	arf4	atic	b2m	bcas2	bcl2	btbd6	bzw1	ca1	capn1	casp8	ccbl2	cmbl	cmpk1	cops4	ctnnb1	cyc1	cyld	cyp2j2	dcun1d1	ddx39a	deaf1	dera	dusp5	eif1ad	eif2b4	eif4a3	esd	fbxo9	fgf18	foxf2	foxo3	gapdh	gcn1l1	gcnt7	gga1	gltp	gmfg	gstk1	h3f3a
GO:1903391	regulation of adherens junction organization	6	59	0.0098	clasp2	gpm6b	ldb1	rdx	rhoa	thbs1
GO:0009117	nucleotide metabolic process	19	576	0.0101	aadat	acss1	adk	atic	cmpk1	cyc1	dera	gapdh	mbd4	mccc2	mt-nd2	ndufa8	pgk1	rexo2	rhoa	scd	slc35b3	surf1	tdg
GO:0045058	T cell selection	5	37	0.0103	bcl2	cyld	mtor	rhoa	stat3
GO:0006886	intracellular protein transport	24	836	0.0107	ap1m2	ddx39a	eif4a3	gga1	gstk1	mtx1	myo7a	npm1	pex16	phb2	rpl14	rpl22	samm50	scp2	snx9	srp72	ssb	stat3	stx16	stx4	thoc7	timm44	tram1	ube2d2
GO:0043170	macromolecule metabolic process	121	7453	0.0113	adh5	anxa2	aqr	arf4	b2m	bcas2	bcl2	btbd6	bzw1	capn1	capn3	casp8	cfh	cops4	ctnnb1	cyld	dcun1d1	ddx39a	deaf1	dusp5	eif1ad	eif2b4	eif4a3	f10	fbxo9	fgf18	foxf2	foxo3	gapdh	gcn1l1	gcnt7	gga1	gmfg	h3f3a	harbi1	hs2st1	igfbp5	itgb2	khdrbs1	klk1	ldb1	lgals1	lig4	lmtk2	man2b1
GO:0099024	plasma membrane invagination	5	39	0.0121	itgb2	myh9	rhoa	snx9	thbs1
GO:0022603	regulation of anatomical structure morphogenesis	26	961	0.0134	actn4	bcl2	chi3l1	clasp2	ctnnb1	dnm1l	epb41	fgf18	gng5	itgb2	mag	mtor	myh9	net1	pgk1	phb2	prpf40a	rdx	rhoa	stat3	tert	thbs1	thrb	tmem135	ttl	znrf3
GO:0072657	protein localization to membrane	15	405	0.014	anxa2	capn3	clasp2	f11r	itgb2	pex16	rab37	rdx	rpl14	rpl22	samm50	scp2	sh3glb1	srp72	tram1
GO:0019693	ribose phosphate metabolic process	16	455	0.0149	aadat	acss1	adk	atic	cmpk1	cyc1	dera	gapdh	mccc2	mt-nd2	ndufa8	pgk1	rhoa	scd	slc35b3	surf1
GO:0071453	cellular response to oxygen levels	9	164	0.0172	bcl2	dnm1l	foxo3	mdm2	mtor	pgk1	phb2	tert	tmem199
GO:0000398	mRNA splicing, via spliceosome	12	284	0.0174	aqr	bcas2	ddx39a	eif4a3	polr2g	prpf18	prpf40a	rnf113a	sf3a3	snrnp200	usp4	zcchc8
GO:0009260	ribonucleotide biosynthetic process	10	202	0.0174	acss1	adk	atic	cmpk1	cyc1	gapdh	pgk1	scd	slc35b3	surf1
GO:0060341	regulation of cellular localization	22	766	0.0174	anxa2	bcl2	capn3	casp8	ctnnb1	cyld	dnm1l	epb41	gpm6b	itgb2	khdrbs1	mdm2	pfn2	rap1b	rdx	rnf139	scp2	sqstm1	sri	stx4	tert	ttl
GO:0033077	T cell differentiation in thymus	5	44	0.0175	b2m	bcl2	ctnnb1	lig4	zfp36l2
GO:0002366	leukocyte activation involved in immune response	19	616	0.0179	anxa2	b2m	capn1	chi3l1	clec4e	dera	gmfg	itgb2	lgals1	lig4	man2b1	mtor	pi4k2a	psmd1	rab37	rap1b	rhoa	stat3	ypel5
GO:0006396	RNA processing	23	825	0.0179	aqr	bcas2	ddx39a	eif4a3	khdrbs1	nop56	polr2g	prpf18	prpf40a	rbms1	rnf113a	rpl14	sf3a3	snrnp200	ssb	tert	thoc7	trmt11	trmt2a	usp4	wbscr22	wdr3	zcchc8
GO:0016071	mRNA metabolic process	20	667	0.0179	aqr	bcas2	ddx39a	eif4a3	khdrbs1	pelo	polr2g	prpf18	prpf40a	rnf113a	rpl14	rpl22	sf3a3	snrnp200	ssb	stat3	thoc7	usp4	zcchc8	zfp36l2
GO:1901214	regulation of neuron death	12	288	0.0179	bcl2	casp8	ctnnb1	foxo3	itgb2	lig4	mag	mtor	parp2	rhoa	stat3	tert
GO:0007005	mitochondrion organization	15	424	0.018	atpaf1	bcl2	casp8	dnajc11	dnm1l	mt-nd2	mtx1	ndufa8	phb2	samm50	sqstm1	stat3	surf1	tert	timm44
GO:0007032	endosome organization	6	71	0.018	hook1	kiaa1033	pi4k2a	pik3c3	sqstm1	vps4b
GO:0009628	response to abiotic stimulus	27	1052	0.018	actn4	bcl2	capn3	casp8	chi3l1	deaf1	dnaja2	dnm1l	eif2b4	f11r	foxo3	lig4	mag	mbd4	mdm2	mtor	myeov2	net1	npm1	pgk1	phb2	rhoa	tert	thbs1	tmem135	tmem199	ube2a
GO:2000377	regulation of reactive oxygen species metabolic process	9	169	0.018	arf4	bcl2	fbln5	foxo3	itgb2	mtor	rhoa	stat3	thbs1
GO:0031647	regulation of protein stability	11	251	0.0193	bcl2	gapdh	mdm2	pfn2	phb2	ptges3	rad23a	rnf139	tert	usp4	usp7
GO:0030522	intracellular receptor signaling pathway	9	173	0.0197	actn4	casp8	ctnnb1	cyld	rhoa	rwdd1	stat3	thrb	ube2v1
GO:0006285	base-excision repair, AP site formation	3	10	0.021	mbd4	mpg	tdg
GO:0010721	negative regulation of cell development	12	298	0.021	actn4	b2m	bcl2	ctnnb1	foxo3	lgals1	mag	mdm2	rhoa	stat3	tert	thrb
GO:0019538	protein metabolic process	75	4194	0.021	adh5	anxa2	arf4	b2m	bcl2	btbd6	capn1	capn3	casp8	cfh	cops4	cyld	dcun1d1	dusp5	eif1ad	eif2b4	f10	fbxo9	fgf18	gapdh	gcn1l1	gcnt7	gga1	gmfg	h3f3a	igfbp5	klk1	ldb1	lgals1	lmtk2	man2b1	mdm2	mier1	mrpl30	mrrf	mtor	myh9	ostc	parp2	pelo	pgk1	pgm3	pgpep1	pik3c3	ppa1
GO:0019637	organophosphate metabolic process	26	1011	0.021	aadat	acss1	adk	atic	cmpk1	cyc1	dera	fgf18	gapdh	mbd4	mccc2	mt-nd2	ndufa8	pgk1	pgm3	pi4k2a	pik3c3	pisd	rexo2	rhoa	sacm1l	scd	scp2	slc35b3	surf1	tdg
GO:0045792	negative regulation of cell size	3	10	0.021	mtor	rdx	rhoa
GO:0045055	regulated exocytosis	20	691	0.0226	actn4	anxa2	b2m	capn1	chi3l1	dera	fermt3	gmfg	itgb2	man2b1	pi4k2a	psmd1	rab37	rap1b	rhoa	sccpdh	stx4	thbs1	tln1	ypel5
GO:0009259	ribonucleotide metabolic process	15	440	0.0229	aadat	acss1	adk	atic	cmpk1	cyc1	gapdh	mccc2	mt-nd2	ndufa8	pgk1	rhoa	scd	slc35b3	surf1
GO:0046632	alpha-beta T cell differentiation	5	50	0.0237	bcl2	mtor	rhoa	rpl22	stat3
GO:0006289	nucleotide-excision repair	7	110	0.0252	aqr	cops4	lig4	oraov1	polr2g	rad23a	usp7
GO:0007031	peroxisome organization	6	79	0.0252	dnm1l	gstk1	pex16	scp2	tmem135	ube2d2
GO:0009156	ribonucleoside monophosphate biosynthetic process	7	110	0.0252	adk	atic	cmpk1	cyc1	gapdh	pgk1	surf1
GO:0045727	positive regulation of translation	7	110	0.0252	eif4a3	khdrbs1	mtor	npm1	polr2g	rhoa	thbs1
GO:0061028	establishment of endothelial barrier	4	28	0.0252	ctnnb1	f11r	rap1b	rdx
GO:0006839	mitochondrial transport	10	223	0.0254	bcl2	casp8	cyc1	micu1	mtx1	samm50	slc25a11	slc25a20	stat3	timm44
GO:0036294	cellular response to decreased oxygen levels	8	148	0.0277	bcl2	dnm1l	foxo3	mdm2	mtor	pgk1	phb2	tert
GO:1901989	positive regulation of cell cycle phase transition	6	81	0.0277	mdm2	npm1	phb2	rdx	tert	vps4b
GO:0070887	cellular response to chemical stimulus	52	2672	0.0285	adh5	akr7a2	anxa2	b2m	bcl2	ca1	capn3	casp8	chi3l1	cmbl	ctnnb1	cyp2j2	dnm1l	eif4a3	esd	f11r	fgf18	foxo3	gapdh	gh2	gstk1	ifi30	ifitm1	igfbp5	itgb2	lgals1	lig4	mdm2	mrc1	mtor	ncl	net1	npm1	pgk1	phb2	polr2g	ptges3	rap1b	rdx	rhoa	rwdd1	spon2	sqstm1	stat3	stx4
GO:0009152	purine ribonucleotide biosynthetic process	9	189	0.0303	acss1	adk	atic	cyc1	gapdh	pgk1	scd	slc35b3	surf1
GO:0010810	regulation of cell-substrate adhesion	9	189	0.0303	actn4	bcl2	clasp2	gpm6b	ldb1	lgals1	net1	rhoa	thbs1
GO:1901888	regulation of cell junction assembly	6	83	0.0303	clasp2	gpm6b	ldb1	rap1b	rhoa	thbs1
GO:0006605	protein targeting	12	318	0.031	ap1m2	gstk1	mtx1	pex16	rpl14	rpl22	samm50	scp2	srp72	timm44	tram1	ube2d2
GO:0010812	negative regulation of cell-substrate adhesion	5	55	0.031	actn4	clasp2	lgals1	rhoa	thbs1
GO:0016050	vesicle organization	12	318	0.031	anxa2	bcl2	hook1	kiaa1033	myo7a	pi4k2a	pik3c3	sqstm1	stx16	stx4	tmed9	vps4b
GO:0006887	exocytosis	21	774	0.0311	actn4	anxa2	b2m	capn1	chi3l1	dera	exoc3	fermt3	gmfg	itgb2	man2b1	pi4k2a	psmd1	rab37	rap1b	rhoa	sccpdh	stx4	thbs1	tln1	ypel5
GO:0019692	deoxyribose phosphate metabolic process	4	31	0.0311	adk	dera	mbd4	tdg
GO:0046294	formaldehyde catabolic process	2	2	0.0313	adh5	esd
GO:1904204	regulation of skeletal muscle hypertrophy	2	2	0.0313	igfbp5	mtor
GO:0019827	stem cell population maintenance	7	118	0.0316	ctnnb1	foxo3	ldb1	lig4	pelo	stat3	zfp36l2
GO:0051893	regulation of focal adhesion assembly	5	56	0.0316	clasp2	gpm6b	ldb1	rhoa	thbs1
GO:0070482	response to oxygen levels	12	321	0.0316	actn4	bcl2	dnm1l	foxo3	mdm2	mtor	pgk1	phb2	rhoa	tert	thbs1	tmem199
GO:1901216	positive regulation of neuron death	6	85	0.0316	casp8	ctnnb1	foxo3	itgb2	mtor	rhoa
GO:0051128	regulation of cellular component organization	46	2306	0.0319	actn4	anxa2	b2m	bcl2	casp8	clasp2	ctnnb1	cyld	dnm1l	epb41	f11r	fbln5	gmfg	gpm6b	h3f3a	igfbp5	itgb2	ldb1	lgals1	lig4	mag	mdm2	mier1	mtor	myh9	net1	nlrc3	npm1	parp2	pfn2	phb2	prpf40a	rap1b	rap1gap	rdx	rhoa	sh3glb1	snx9	sqstm1	thbs1	tmed9	tmem135	ttl	usp7	vdac1
GO:0051701	interaction with host	8	156	0.0322	casp8	ctnnb1	f11r	gapdh	mrc1	thoc7	vps4b	wwp2
GO:0009262	deoxyribonucleotide metabolic process	4	33	0.0345	adk	dera	mbd4	tdg
GO:0033554	cellular response to stress	34	1553	0.0347	aqr	bcl2	capn3	cops4	ddx39a	foxo3	gcn1l1	lig4	mbd4	mdm2	mpg	mtor	net1	npm1	oraov1	parp2	pgk1	phb2	pik3c3	polr2g	rad23a	rhoa	rnf139	rwdd1	sh3glb1	sqstm1	tdg	tert	thbs1	tln1	uba1	ube2a	ube2v1	usp7
GO:0009150	purine ribonucleotide metabolic process	14	425	0.0362	aadat	acss1	adk	atic	cyc1	gapdh	mccc2	mt-nd2	ndufa8	pgk1	rhoa	scd	slc35b3	surf1
GO:0030097	hemopoiesis	16	526	0.0367	anxa2	b2m	bcl2	casp8	clec4e	ctnnb1	cyld	lgals1	lig4	mtor	myh9	pgm3	rhoa	rpl22	stat3	zfp36l2
GO:0001666	response to hypoxia	11	288	0.0388	actn4	bcl2	dnm1l	foxo3	mdm2	mtor	pgk1	phb2	rhoa	tert	thbs1
GO:0051093	negative regulation of developmental process	23	910	0.0388	actn4	anxa2	b2m	bcl2	capn3	clasp2	ctnnb1	cyld	dnm1l	foxo3	igfbp5	ldb1	lgals1	mag	mdm2	pgk1	phb2	rhoa	stat3	tert	thbs1	thrb	zfp36l2
GO:1901135	carbohydrate derivative metabolic process	26	1083	0.0388	aadat	acss1	adk	akr7a2	atic	cmpk1	cyc1	dera	gapdh	gcnt7	gltp	hs2st1	man2b1	mbd4	mccc2	mt-nd2	ndufa8	ostc	pgk1	pgm3	rhoa	rnf139	scd	slc35b3	surf1	tdg
GO:0070071	proton-transporting two-sector ATPase complex assembly	3	15	0.0396	atpaf1	atpaf2	tmem199
GO:0070646	protein modification by small protein removal	11	290	0.0397	cops4	cyld	mdm2	psmb2	psmb5	psmd1	psmd5	rad23a	rhoa	usp4	usp7
GO:0010256	endomembrane system organization	12	337	0.0406	clasp2	cnep1r1	hook1	kiaa1033	kifc3	pi4k2a	pik3c3	snx9	sqstm1	stx16	tmed9	vps4b
GO:0006974	cellular response to DNA damage stimulus	20	749	0.0413	aqr	bcl2	cops4	ddx39a	foxo3	lig4	mbd4	mdm2	mpg	mtor	npm1	oraov1	parp2	polr2g	rad23a	tdg	uba1	ube2a	ube2v1	usp7
GO:0014911	positive regulation of smooth muscle cell migration	4	36	0.0422	bcl2	igfbp5	mdm2	tert
GO:0002252	immune effector process	23	927	0.0427	anxa2	b2m	bcl2	capn1	cfh	chi3l1	clec4e	dera	gmfg	ifitm1	itgb2	lgals1	lig4	man2b1	mtor	pi4k2a	psmd1	rab37	rap1b	rhoa	spon2	stat3	ypel5
GO:0006281	DNA repair	15	491	0.0427	aqr	cops4	lig4	mbd4	mpg	mtor	npm1	oraov1	parp2	polr2g	rad23a	tdg	ube2a	ube2v1	usp7
GO:0008380	RNA splicing	13	391	0.0427	aqr	bcas2	ddx39a	eif4a3	polr2g	prpf18	prpf40a	rnf113a	sf3a3	snrnp200	thoc7	usp4	zcchc8
GO:0017157	regulation of exocytosis	8	169	0.0427	clasp2	dnm1l	itgb2	pfn2	rab37	rap1b	stx4	vps4b
GO:0032385	positive regulation of intracellular cholesterol transport	2	3	0.0427	anxa2	scp2
GO:0033365	protein localization to organelle	18	649	0.0427	arf4	cnep1r1	gstk1	mdm2	mtx1	pex16	phb2	rpl14	rpl22	samm50	scp2	sh3glb1	srp72	ssb	stat3	tert	timm44	ube2d2
GO:0044270	cellular nitrogen compound catabolic process	14	441	0.0427	aadat	dera	eif4a3	gapdh	mbd4	pelo	pgk1	polr2g	prpf18	rpl14	rpl22	ssb	tdg	zfp36l2
GO:0046292	formaldehyde metabolic process	2	3	0.0427	adh5	esd
GO:0046700	heterocycle catabolic process	14	440	0.0427	aadat	dera	eif4a3	gapdh	mbd4	pelo	pgk1	polr2g	prpf18	rpl14	rpl22	ssb	tdg	zfp36l2
GO:0051241	negative regulation of multicellular organismal process	26	1098	0.0427	anxa2	b2m	bcl2	capn3	ctnnb1	cyld	eif4a3	foxo3	igfbp5	ldb1	lgals1	mag	mdm2	mtor	nlrc3	pfn2	pgk1	phb2	rhoa	sri	stat3	tax1bp1	tert	thbs1	thrb	tspan8
GO:0051704	multi-organism process	44	2222	0.0427	adh5	anxa2	ap1m2	b2m	bcl2	casp8	cfh	clec4e	ctnnb1	deaf1	f11r	foxo3	gapdh	gnb1l	h3f3a	hook1	ifitm1	igfbp5	khdrbs1	lgals8	lig4	mdm2	mrc1	mtor	npm1	pgm3	psmb2	psmb5	rad23a	rhoa	37500	spon2	ssb	stat3	thoc7	thrb	tln1	tram1	tspan8	ube2a	usp7	vdac1	vps4b	wwp2
GO:0110095	cellular detoxification of aldehyde	2	3	0.0427	adh5	esd
GO:1903392	negative regulation of adherens junction organization	3	16	0.0427	clasp2	rdx	thbs1
GO:1904754	positive regulation of vascular associated smooth muscle cell migration	3	16	0.0427	igfbp5	mdm2	tert
GO:1990785	response to water-immersion restraint stress	2	3	0.0427	foxo3	mdm2
GO:0034655	nucleobase-containing compound catabolic process	13	394	0.043	dera	eif4a3	gapdh	mbd4	pelo	pgk1	polr2g	prpf18	rpl14	rpl22	ssb	tdg	zfp36l2
GO:1901992	positive regulation of mitotic cell cycle phase transition	5	65	0.0435	mdm2	phb2	rdx	tert	vps4b
GO:1902808	positive regulation of cell cycle G1/S phase transition	4	38	0.0438	mdm2	phb2	rdx	tert
GO:0072594	establishment of protein localization to organelle	13	396	0.0441	gstk1	mtx1	pex16	phb2	rpl14	rpl22	samm50	scp2	srp72	stat3	tert	timm44	ube2d2
GO:0006725	cellular aromatic compound metabolic process	80	4754	0.0448	aadat	acss1	adk	akr7a2	aqr	atic	bcas2	bcl2	bzw1	ccbl2	cmpk1	cops4	ctnnb1	cyc1	ddx39a	deaf1	dera	eif4a3	foxf2	foxo3	gapdh	harbi1	khdrbs1	ldb1	lig4	mbd4	mccc2	med18	mier1	mpg	mt-nd2	mtor	ndufa8	nop56	npm1	oraov1	parp2	pelo	pgk1	pgm3	phb2	polr2g	ppa1	prpf18	prpf40a
GO:0007569	cell aging	5	66	0.0448	bcl2	mtor	npm1	rwdd1	tert
GO:0009168	purine ribonucleoside monophosphate biosynthetic process	6	98	0.0448	adk	atic	cyc1	gapdh	pgk1	surf1
GO:0032506	cytokinetic process	3	17	0.0448	myh9	rhoa	snx9
GO:0006139	nucleobase-containing compound metabolic process	77	4551	0.0477	aadat	acss1	adk	aqr	atic	bcas2	bzw1	cmpk1	cops4	ctnnb1	cyc1	ddx39a	deaf1	dera	eif4a3	foxf2	foxo3	gapdh	harbi1	khdrbs1	ldb1	lig4	mbd4	mccc2	med18	mier1	mpg	mt-nd2	mtor	ndufa8	nop56	npm1	oraov1	parp2	pelo	pgk1	pgm3	phb2	polr2g	ppa1	prpf18	prpf40a	ptges3	pura	rad23a
GO:0050768	negative regulation of neurogenesis	10	260	0.0477	b2m	ctnnb1	foxo3	lgals1	mag	mdm2	rhoa	stat3	tert	thrb
GO:0006259	DNA metabolic process	20	773	0.0478	aqr	cops4	lig4	mbd4	mpg	mtor	npm1	oraov1	parp2	polr2g	ptges3	pura	rad23a	rbms1	rtfdc1	tdg	tert	ube2a	ube2v1	usp7
GO:0030335	positive regulation of cell migration	14	452	0.0478	actn4	bcl2	clasp2	f10	fermt3	fgf18	igfbp5	mdm2	mtor	rdx	rhoa	stx4	tert	thbs1
GO:0040017	positive regulation of locomotion	15	503	0.0478	actn4	bcl2	clasp2	f10	fermt3	fgf18	igfbp5	mdm2	mtor	rdx	rhoa	stx4	tert	thbs1	vps4b
GO:0019439	aromatic compound catabolic process	14	453	0.048	aadat	dera	eif4a3	gapdh	mbd4	pelo	pgk1	polr2g	prpf18	rpl14	rpl22	ssb	tdg	zfp36l2
GO:0051090	regulation of DNA-binding transcription factor activity	13	403	0.048	capn3	ctnnb1	cyld	itgb2	nlrc3	npm1	phb2	rwdd1	sri	tax1bp1	ube2v1	usp7	wwp2
GO:0006284	base-excision repair	4	40	0.0481	mbd4	mpg	parp2	tdg
GO:0051402	neuron apoptotic process	4	40	0.0481	bcl2	gapdh	lig4	thrb
GO:0071407	cellular response to organic cyclic compound	15	505	0.0481	casp8	ctnnb1	dnm1l	foxo3	igfbp5	lgals1	mdm2	npm1	rap1b	rhoa	rwdd1	stat3	tert	thrb	zfp36l2
GO:0051246	regulation of protein metabolic process	50	2668	0.0492	anxa2	bcl2	btbd6	capn3	casp8	cfh	chi3l1	cnep1r1	ctnnb1	dcun1d1	dusp5	eif2b4	eif4a3	fgf18	foxo3	gapdh	gcn1l1	gga1	gmfg	hspe1	igf2bp2	igfbp5	itgb2	khdrbs1	ldb1	lmtk2	mdm2	mtor	myeov2	myh9	ncl	npm1	pfn2	phb2	polr2g	psmd1	pura	rad23a	rap1b	rdx	rhoa	rnf139	snx9	sqstm1	stat3
GO:0006397	mRNA processing	14	456	0.0493	aqr	bcas2	ddx39a	eif4a3	khdrbs1	polr2g	prpf18	prpf40a	rnf113a	sf3a3	snrnp200	thoc7	usp4	zcchc8
GO:0014042	positive regulation of neuron maturation	2	4	0.0496	bcl2	mtor
[truncated: 165 more columns]

## Sheet: Supp. Table 3
Supplementary Table 3 – Summary of the Gene Ontology (GO) terms related to immune system process obtained from the microarray-based enrichment analysis for the intestine of juvenile gilthead seabream fed 0.1% MPLE supplemented diet. Table lists the GOs term identificator (GO-term), GO description, the observed and background differentially expressed genes (DEGs) count, false discovery rate, and g…
Biological Process (GO)
GO-term	term description	observed gene count	background gene count	false discovery rate	acronyms detail
GO:0042110	T cell activation	14	225	0.00043	b2m	bcl2	casp8	clec4e	ctnnb1	cyld	lig4	mtor	myh9	nlrc3	rhoa	rpl22	stat3	zfp36l2
GO:0030217	T cell differentiation	11	131	0.00043	b2m	bcl2	clec4e	ctnnb1	cyld	lig4	mtor	rhoa	rpl22	stat3	zfp36l2
GO:0002360	T cell lineage commitment	5	19	0.0014	bcl2	cyld	mtor	rhoa	stat3
GO:0002521	leukocyte differentiation	15	313	0.0017	anxa2	b2m	bcl2	casp8	clec4e	ctnnb1	cyld	lgals1	lig4	mtor	myh9	rhoa	rpl22	stat3	zfp36l2
GO:0046649	lymphocyte activation	16	358	0.0018	b2m	bcl2	casp8	clec4e	ctnnb1	cyld	itgb2	lgals1	lig4	mtor	myh9	nlrc3	rhoa	rpl22	stat3	zfp36l2
GO:0045321	leukocyte activation	25	894	0.0024	b2m	bcl2	capn1	casp8	chi3l1	clec4e	ctnnb1	cyld	dera	gmfg	itgb2	lgals1	lig4	mtor	myh9	nlrc3	pi4k2a	psmd1	rab37	rap1b	rhoa	rpl22	stat3	ypel5	zfp36l2
GO:0030098	lymphocyte differentiation	12	226	0.0033	b2m	bcl2	clec4e	ctnnb1	cyld	lgals1	lig4	mtor	rhoa	rpl22	stat3	zfp36l2
GO:0043369	CD4-positive or CD8-positive, alpha-beta T cell lineage commitment	4	14	0.0046	cyld	mtor	stat3	bcl2
GO:0045058	T cell selection	5	37	0.0103	bcl2	cyld	mtor	rhoa	stat3
GO:0030522	intracellular receptor signaling pathway	9	173	0.0197	actn4	casp8	ctnnb1	cyld	rhoa	rwdd1	stat3	thrb	ube2v1

## Sheet: Supp. Table 4
Supplementary Table 4 – Summary of the Gene Ontology (GO) terms related to cellular development and organization obtained from the microarray-based enrichment analysis for the intestine of juvenile gilthead seabream fed 0.1% MPLE supplemented diet. Table lists the GOs term identificator (GO-term), GO description, the observed and background differentially expressed genes (DEGs) count, false disco…
Biological Process (GO)
GO-term	term description	observed gene count	background gene count	false discovery rate	acronyms detail
GO:1903391	regulation of adherens junction organization	6	59	0.0098	clasp2	gpm6b	ldb1	rdx	rhoa	thbs1
GO:0022603	regulation of anatomical structure morphogenesis	26	961	0.0134	actn4	bcl2	chi3l1	clasp2	ctnnb1	dnm1l	epb41	fgf18	gng5	itgb2	mag	mtor	myh9	net1	pgk1	phb2	prpf40a	rdx	rhoa	stat3	tert	thbs1	thrb	tmem135	ttl	znrf3
GO:0045792	negative regulation of cell size	3	10	0.021	mtor	rdx	rhoa
GO:0061028	establishment of endothelial barrier	4	28	0.0252	ctnnb1	f11r	rap1b	rdx
GO:1901888	regulation of cell junction assembly	6	83	0.0303	clasp2	gpm6b	ldb1	rap1b	rhoa	thbs1
GO:0010810	regulation of cell-substrate adhesion	9	189	0.0303	actn4	bcl2	clasp2	gpm6b	ldb1	lgals1	net1	rhoa	thbs1
GO:0010812	negative regulation of cell-substrate adhesion	5	55	0.031	actn4	clasp2	lgals1	rhoa	thbs1
GO:0051893	regulation of focal adhesion assembly	5	56	0.0316	clasp2	gpm6b	ldb1	rhoa	thbs1
GO:1903392	negative regulation of adherens junction organization	3	16	0.0427	clasp2	rdx	thbs1
GO:0007569	cell aging	5	66	0.0448	bcl2	mtor	npm1	rwdd1	tert

## Sheet: Supp. Table 5
Supplementary Table 5 – Summary of the Gene Ontology (GO) terms related to proteolysis obtained from the microarray-based enrichment analysis for the intestine of juvenile gilthead seabream fed 0.1% MPLE supplemented diet. Table lists the GOs term identificator (GO-term), GO description, the observed and background differentially expressed genes (DEGs) count, false discovery rate, and gene acrony…
Biological Process (GO)
GO-term	term description	observed gene count	background gene count	false discovery rate	acronyms detail
GO:0044265	cellular macromolecule catabolic process	29	842	0.00037	btbd6	casp8	cyld	eif4a3	fbxo9	mdm2	pelo	polr2g	prpf18	psmb2	psmb5	psmd1	rad23a	rnf139	rpl14	rpl22	sqstm1	ssb	tmem199	uba1	ube2a	ube2d2	ube2g1	usp4	usp7	vps4b	wwp2	zfp36l2	znrf3
GO:0006508	proteolysis	35	1203	0.00065	btbd6	capn1	capn3	casp8	cops4	cyld	f10	fbxo9	klk1	mdm2	myh9	pgk1	pgpep1	pik3c3	prep	psmb2	psmb5	psmd1	psmd5	rad23a	rhoa	rnf139	sppl2a	sqstm1	sri	tmem208	uba1	ube2a	ube2d2	ube2g1	usp4	usp7	vps4b	wwp2	znrf3
GO:0030163	protein catabolic process	23	615	0.00076	anxa2	btbd6	casp8	cyld	fbxo9	mdm2	mtor	psmb2	psmb5	psmd1	rad23a	rnf139	sqstm1	tmem199	uba1	ube2a	ube2d2	ube2g1	usp4	usp7	vps4b	wwp2	znrf3
GO:0051603	proteolysis involved in cellular protein catabolic process	20	532	0.0018	btbd6	casp8	cyld	fbxo9	mdm2	psmb2	psmb5	psmd1	rad23a	rnf139	sqstm1	uba1	ube2a	ube2d2	ube2g1	usp4	usp7	vps4b	wwp2	znrf3
GO:0006511	ubiquitin-dependent protein catabolic process	17	461	0.0025	cyld	fbxo9	mdm2	psmb5	psmd1	rad23a	rnf139	sqstm1	uba1	ube2a	ube2d2	ube2g1	usp4	usp7	vps4b	wwp2	znrf3

## Sheet: Supp. Fig. 1
Supplementary Figure 1 - Representation of pooling procedure for microarray hybridization of RNA samples. The diagram describes the pooling of one of the three pools used for each experimental diet. In particular, four individual samples of RNA were obtained from the mid-anterior intestine of four gilthead seabream (Sparus aurata). Each of sampled fish came from one of the four experimental tank …
